# Supplementary material for: The effect of weather on the decision to migrate from stopover sites by autumn-migrating ducks
Source: Mov Ecol. 2018 Nov 27;6:23. doi: 10.1186/s40462-018-0141-5 (PMC6257954; doi:10.1186/s40462-018-0141-5)
Supplement: Supplementary file 1 — Migratory departure status (0 = no departure, 1 = departure) for each day included in our analysis and the associated weather conditions for those days (WINDALOFTDIRFROM: Direction from which wind is flowing at 433 m above ground level; WINDALOFTINDEX: 1 = Wind aloft is following relative to preferred direction of travel, given observed departure tracks over entire study period, 0 = Wind aloft is opposing relative to preferred direction of travel, given observed departure tracks over entire study period; PRECIPINDEX: 1 = No precipitation observed at time of departure [2300 GMT], 0 = Precipitation observed at time of departure; CLOUDCOVER: number of eighths of the sky covered by clouds at time of departure; CLOUDCOVERINDEX: 1 = Between 0/8 and 7/8 of the sky is covered (i.e., stars are partially visible), 0 = 8/8 of the sky is covered (i.e., complete overcast); TEMPERATURE: Surface air temperature at time of departure (°C); TEMPCHANGE: Difference in mean daily temperature (°C) between the 24-h period immediately preceding a departure/non-departure event and the 24-h period prior to that day; DAILYMINT: Minimum daily surface air temperature observed for the calendar day (°C); PRESSURE: Barometric pressure (mb) observed at the time of departure; PRESSURECHANGE: Change in barometric pressure over the six hours preceding typical departure (1700–2300 GMT); CLOUDHEIGHTINDEX: 1 = Cloud ceiling> 600 m, 0 = Cloud ceiling< 600 m; SURFWINDSPD: The rate of horizontal travel of air past a fixed point (m/s); HABITAT: Qualitative index of waterfowl food production measured within study area in August/September with 0–2 = no or poor food production, 3–4 = fair, 5–6 = good, 7–8 = very good, and 9–10 = excellent [NA = Not available]. (CSV 39 kb) [file 40462_2018_141_MOESM1_ESM.csv]

DATE	DEPARTURE	WINDALOFTDIRFROM	WINDALOFTINDEX	PRECIPINDEX	CLOUDCOVERINDEX	CLOUDCOVER	TEMPERATURE	TEMPCHANGE	DAILYMINT	PRESSURE	PRESSURECHANGE	CLOUDHEIGHTINDEX	SURFWINDSPD	HABITAT
19951019	0	295	1	1	0	8	15	0.83	8.3	1011.6	-0.7	1	5.7	7
19951020	0	280	1	0	0	8	5	-5.96	5	1010.5	0.6	1	6.7	7
19951027	0	265	1	1	0	8	10.6	0.15	10	996.9	3.8	1	7.2	7
19951028	1	300	1	1	0	8	7.8	-2.13	6.6	1014.2	6	1	5.7	7
19951030	0	70	0	0	0	8	6.1	0.4	5	1023.1	-1.8	0	4.6	7
19951031	0	185	0	0	0	8	10	-0.06	6.1	1017.7	-2.3	0	3.6	7
19951101	0	210	0	0	0	8	15.6	3.49	10	1006.1	-6.2	0	3.6	7
19951102	1	305	1	1	0	8	2.2	-2.9	1.1	1017.2	3.2	1	6.7	7
19951103	1	280	1	1	1	2	0	-5.22	-4.5	1024.0	-0.9	1	4.1	7
19951105	0	190	0	1	1	7	1.1	0.59	-6.1	1022.2	-4.1	0	5.7	7
19951107	1	305	1	1	0	8	0	1.91	-1.1	1018.0	5	0	6.2	7
19951110	0	190	0	0	0	8	7.2	5.59	7.2	1000.2	-1.6	0	1.5	7
19951113	1	325	1	1	1	2	-2.2	1.91	-3.9	1020.9	0.9	1	1.5	7
19951115	1	285	1	1	1	7	0.6	-0.37	-7.8	1021.2	-2.1	1	3.6	7
19951116	0	270	1	1	1	7	3.3	2.87	-1.1	1021.6	-0.5	1	0	7
19951117	0	275	1	1	0	8	10	1.85	1.7	1016.6	0	1	3.1	7
19951127	0	310	1	1	0	8	-1.1	1.27	-1.2	1004.3	13	0	8.2	7
19951128	0	305	1	1	1	7	-3.9	-7.84	-8.9	1024.1	-0.4	1	0	7
19951202	0	185	0	1	0	8	15.6	-2.13	0	1008.4	-4.7	1	5.2	7
19961015	0	210	0	1	1	0	22.8	0.12	12.2	1013.2	-2.9	1	3.6	0
19961016	0	190	0	1	1	4	23.3	-0.19	13.9	1008.6	-4.6	1	4.6	0
19961018	1	300	1	1	1	0	10.6	-5.77	3.9	1015.8	0.8	1	5.2	0
19961019	1	155	0	1	1	0	12.8	-1.39	-1.7	1014.5	-4.2	1	1.5	0
19961020	0	140	0	1	1	0	15.6	2.16	3.3	1010.0	-2.9	1	3.6	0
19961021	0	215	0	1	0	8	15.6	1.88	9.4	1011.4	0.9	0	0	0
19961022	0	185	0	0	1	7	15.6	0.59	11	995.2	-8.2	1	8.8	0
19961023	1	255	1	1	0	8	7.8	-5.06	2	1006.1	3.8	0	5.7	0
19961024	0	195	0	1	1	0	15	2.16	2.2	1012.7	-2.4	1	2.1	0
19961025	0	177	0	1	1	7	17.2	2.07	7.2	1011.0	-1.4	1	6.2	0
19961026	0	155	0	1	0	8	18.3	1.88	13.9	1019.0	0.3	0	5.2	0
19961027	1	255	1	1	0	8	14.4	0.25	14.4	1025.2	-0.9	1	3.1	0
19961028	1	255	1	1	1	0	13.3	-3.06	5.6	1020.0	-4.5	1	0	0
19961030	1	290	1	1	1	0	4.4	-2.1	4.4	1017.3	4.8	1	4.6	0
19961031	1	290	1	1	0	8	3.9	-4.41	-2.2	1019.6	-1.9	1	5.2	0
19961101	1	290	1	1	1	0	2.8	-0.56	-4.4	1016.4	-1.9	1	3.6	0
19961102	1	295	1	1	1	0	1.1	-1.42	-5.6	1024.8	0.7	1	3.6	0
19961103	0	205	0	1	1	0	7.8	1.08	-5.6	1022.9	-4.2	1	5.2	0
19961104	0	170	0	1	0	8	10	2.5	1.1	1016.4	-3.8	1	3.1	0
19961105	0	190	0	1	1	7	11.7	2.5	6.7	1016.8	-1.8	1	2.6	0
19961107	0	280	1	1	1	0	6.7	-3.02	5	1011.5	-0.4	1	0	0
19961108	1	300	1	1	0	8	4.4	-3.27	-2.2	1015.4	0.1	1	4.1	0
19961109	1	295	1	1	1	7	2.2	-0.25	-2.2	1016.6	-0.4	1	4.6	0
19961110	1	300	1	1	0	8	-2.2	-1.39	-3.9	1024.4	0.9	1	2.6	0
19961111	1	300	1	1	1	0	-2.2	-0.99	-6.1	1033.4	0.9	1	2.6	0
19961112	0	295	1	1	0	8	-1.7	-0.77	-8.3	1038.6	-2.7	1	1.5	0
19961113	0	70	0	1	0	8	-2.2	1.2	-3.3	1037.3	-2.4	1	3.1	0
19961114	0	105	0	1	1	0	0	-0.96	-8.9	1037.1	-2.5	1	4.1	0
19961115	0	190	0	1	1	7	5	2.59	-2	1026.9	-3.4	0	6.7	0
19961116	0	163	0	1	1	0	11.1	3.73	4	1019.2	-4.1	1	9.8	0
19961117	0	290	1	1	1	0	1.1	0.06	1.1	1025.5	3.6	1	3.1	0
19961118	0	343	1	1	0	8	1.7	-4.26	-2.8	1020.5	-4.2	1	2.6	0
19971014	1	280	1	1	1	0	10.6	-5	2.2	1026.3	-0.4	1	2.6	7
19971015	1	45	1	1	1	4	11.7	-0.19	2.2	1029.1	-1.2	1	1.5	7
19971016	1	45	1	1	1	7	12.8	2.19	6.7	1028.2	-2.9	1	2.6	7
19971017	0	60	0	1	1	7	11.7	-0.9	3.9	1024.0	-2.9	1	2.6	7
19971018	0	145	0	1	1	0	12.2	-1.08	1.7	1018.2	-4.1	1	2.1	7
19971019	0	255	1	1	0	8	16.7	1.08	2.2	1016.3	-1.2	1	4.1	7
19971020	1	345	1	1	1	0	10	0.03	3.9	1023.5	-1.9	1	1.5	7
19971021	1	330	1	1	1	0	7.2	-1.42	3.9	1023.2	-0.3	1	4.1	7
19971022	1	245	1	1	1	0	6.1	0.71	-2.2	1021.4	-4.3	1	2.1	7
19971023	0	175	0	1	1	7	12.8	0	5	1009.0	-5.7	1	7.7	7
19971024	0	80	0	0	0	8	8.9	0.52	7.8	1008.9	0.7	1	4.1	7
19971025	0	65	0	1	0	8	9.4	0.06	7.8	1017.1	-1.9	0	7.7	7
19971026	0	40	1	0	0	8	5	-1.57	4	1002.7	-2.7	0	5.7	7
19971027	1	275	1	1	1	0	2.8	-2.5	-1.7	1019.5	-0.1	1	2.1	7
19971029	1	190	0	1	1	0	12.2	2.16	0	1017.3	-2.7	1	0	7
19971030	0	190	0	1	0	8	16.7	2.25	6.7	1009.2	-4.4	1	5.7	7
19971031	0	190	0	1	1	4	17.2	2.5	11.7	1000.3	-3.8	1	5.2	7
19971101	1	290	1	1	0	8	7.2	-2.38	7.2	1002.8	0.8	1	7.7	7
19971103	1	290	1	1	0	8	2.2	-2.44	-1	1012.1	5.3	0	5.2	7
19971104	0	190	0	1	0	8	2.8	0.37	0.6	1021.5	1	1	3.1	7
19971106	0	35	1	1	1	7	7.2	2.07	5.6	1024.4	-0.5	1	4.6	7
19971107	0	25	1	1	0	8	7.2	-0.4	3.9	1022.5	-2.3	1	2.6	7
19971108	1	10	1	1	1	7	6.7	-0.49	0	1018.6	-2.3	1	1.5	7
19971109	0	335	1	1	0	8	6.1	0.25	5	1016.6	-1.8	1	1.5	7
19971110	1	345	1	1	1	7	3.3	-0.83	3	1020.3	0.4	1	2.1	7
19971111	1	290	1	1	1	7	-0.6	-2.19	-1.1	1021.7	-1.6	1	3.1	7
19971112	0	155	0	1	1	2	0.6	-1.73	-7.2	1019.4	-3.5	1	0	7
19971113	0	65	0	1	0	8	1.1	1.48	-2.2	1008.6	-3	1	4.1	7
19971114	0	315	1	1	0	8	3.9	0.68	-1.1	1011.6	1.3	1	0	7
19971115	1	318	1	1	0	8	-0.6	-0.9	-4.4	1019.9	5.5	1	4.1	7
19971116	1	265	1	1	1	0	-4.4	-2.07	-6.1	1029.6	-0.2	1	2.6	7
19971117	0	205	0	1	1	0	2.2	0	-9.4	1024.4	-4.5	1	5.2	7
19971118	0	280	1	1	1	0	6.1	2.99	-3.3	1018.6	-0.6	1	2.6	7
19971119	0	265	1	1	1	0	5	-0.4	-3.3	1018.4	-2	1	1.5	7
19971120	0	195	0	1	1	4	10	2.44	0.6	1010.2	-2.3	1	1.5	7
19971121	0	40	1	1	1	7	6.1	0.22	2.2	1014.1	-1.1	1	4.1	7
19971122	0	280	1	1	0	8	1.7	-2.44	-3.9	1017.9	1.1	0	3.6	7
19971123	0	245	1	1	0	8	2.8	-1.27	-6.1	1021.9	-1	1	2.6	7
19971124	0	183	0	1	1	0	3.3	-0.03	-6.7	1025.6	-5.4	1	4.6	7
19971125	0	210	0	1	1	0	12.8	4.78	2.8	1011.8	-5.2	1	6.2	7
19971126	0	315	1	1	1	0	8.3	1.14	6.7	1018.4	4.3	1	2.1	7
19971127	0	195	0	1	0	8	6.7	-3.18	0	1009.0	-6.7	1	3.6	7
19971128	0	230	0	1	0	8	14.4	4.72	7.2	1011.8	0.8	0	0	7
19971129	0	115	0	0	0	8	13.3	0.68	11	1006.7	-3.9	1	4.1	7
19971130	0	15	1	1	0	8	3.9	-2.19	3.3	1010.7	4.8	0	4.1	7
19971201	0	75	0	1	0	8	4.4	-3.06	2.2	1020.8	-0.1	1	2.1	7
19971202	0	120	0	1	0	8	5.6	-0.03	1.1	1019.4	-2.7	1	2.6	7
19971203	0	300	1	1	0	8	3.3	-0.15	2.8	1008.4	0	0	5.7	7
19971204	0	310	1	1	0	8	-1.1	-2.01	-2.2	1010.3	-0.5	1	2.1	7
19971206	0	300	1	1	0	8	-2.2	0.03	-5	1017.8	-0.1	0	4.6	7
19971208	0	120	0	1	0	8	-1.1	0.56	-4.4	1013.1	-3.8	0	3.6	7
19971211	0	10	1	1	0	8	0.6	1.67	-1.1	1022.8	1.2	1	2.6	7
19981013	1	300	1	1	1	0	14.4	-2.01	3.9	1018.8	-2.7	1	3.1	6
19981014	0	150	0	1	1	0	15.6	-0.83	2.8	1016.1	-4	1	2.6	6
19981015	0	172	0	1	1	0	20.6	3.06	9	1016.5	-1.9	1	2.6	6
19981016	0	170	0	1	1	7	22.2	2.78	14.4	1016.3	-2.6	1	6.2	6
19981017	0	195	0	1	0	8	21.1	0.28	18.3	1010.9	-3.3	1	9.3	6
19981018	1	300	1	1	1	7	10.6	-3.3	9	1020.5	2	1	5.2	6
19981019	1	295	1	1	1	0	16.1	-2.41	3.3	1024.4	-1.1	1	3.1	6
19981020	1	310	1	1	1	4	13.9	0.65	4.4	1027.8	-1.6	1	3.1	6
19981022	1	320	1	1	1	0	12.2	-2.41	0.6	1033.2	-3.7	1	0	6
19981023	0	205	0	1	1	0	13.3	0.28	1.1	1028.5	-4.1	1	2.6	6
19981024	0	215	0	1	1	0	15	1.2	3.3	1024.3	-2.9	1	2.6	6
19981025	0	200	0	1	1	7	17.2	1.85	8.3	1021.0	-2.6	1	2.6	6
19981026	0	215	0	1	1	0	20	1.36	10.6	1021.3	-1.5	1	3.6	6
19981027	0	225	0	1	0	8	17.2	0.99	12.8	1015.4	-3.8	1	3.6	6
19981028	0	115	0	1	1	0	15.6	-0.71	14	1015.2	-1.7	1	2.1	6
19981029	0	200	0	1	1	7	19.4	-0.43	12.2	1010.3	-3.2	1	3.1	6
19981030	1	325	1	1	0	8	14.4	-0.06	12	1019.3	1.9	1	3.6	6
19981031	0	25	1	1	0	8	13.3	-1.76	9.4	1022.7	-1.1	1	1.5	6
19981102	0	70	0	0	0	8	8.3	-1.14	8.3	1014.4	-2	0	6.7	6
19981103	1	40	1	1	1	7	6.1	-1.82	3.9	1018.1	-0.6	1	7.2	6
19981104	1	40	1	1	0	8	5	-1.39	1.1	1023.1	-1.5	1	2.6	6
19981105	1	350	1	1	0	8	3.9	-0.15	2.2	1021.9	-1.4	1	0	6
19981106	1	330	1	1	0	8	2.8	-1.08	0	1027.3	-0.2	1	0	6
19981107	0	125	0	1	0	8	3.9	-0.59	-3.3	1028.1	-2.9	1	1.5	6
19981109	0	155	0	0	0	8	7.2	1.91	3.9	1012.2	-6.4	0	4.6	6
19981111	1	260	1	1	1	0	6.1	-3.18	0.6	1027.0	2.4	1	3.1	6
19981112	1	285	1	1	0	8	6.7	0.03	1.1	1026.6	-1.8	1	1.5	6
19981113	0	230	0	1	1	0	9.4	1.76	5	1016.8	-4.5	1	3.6	6
19981114	1	280	1	1	1	0	13.9	0.28	2.8	1010.1	1.6	1	5.2	6
19981116	1	310	1	1	0	8	7.8	0.65	3.3	1010.7	5	1	4.6	6
19981117	0	185	0	1	1	0	7.8	-0.46	3.9	1020.8	-2.1	1	2.6	6
19981120	1	295	1	1	1	0	2.8	-2.78	-2.8	1022.0	0.8	1	3.1	6
19981121	0	195	0	1	1	0	6.7	-1.3	-6.1	1023.2	-3.5	1	5.2	6
19981122	0	190	0	1	1	0	13.3	4.23	3.3	1013.9	-4	1	8.2	6
19981123	0	305	1	1	1	0	10.6	1.85	8.3	1021.9	4	1	3.1	6
19981124	0	165	0	1	1	0	11.7	-2.01	0.6	1019.0	-6.2	1	3.6	6
19981125	0	305	1	1	1	0	12.8	1.82	7.2	1011.0	1.7	1	3.6	6
19981126	0	275	1	1	1	0	14.4	-0.96	2.8	1016.1	-2.4	1	2.6	6
19981127	0	230	0	1	1	0	13.3	-0.12	1.1	1017.8	-2.6	1	2.1	6
19981128	0	215	0	1	0	8	17.2	1.42	6.1	1014.3	-2.3	0	6.7	6
19981129	0	195	0	1	0	8	18.9	2.59	12.8	1006.7	-2.7	1	9.3	6
19981130	0	290	1	1	1	0	8.9	-0.34	8.9	1017.4	8.3	1	3.6	6
19981201	0	210	0	1	1	0	11.1	-4.97	1	1023.2	-5.1	1	5.7	6
19981202	0	205	0	1	1	0	13.9	2.04	5	1012.4	-4.4	1	4.6	6
19981203	0	220	0	1	1	7	16.7	2.65	12.2	1011.3	0.2	1	2.6	6
19981204	0	151	0	1	1	2	18.3	1.2	15	1012.0	-2.6	1	4.6	6
19981205	0	190	0	1	0	8	13.9	-1.39	11.7	1007.3	-2.6	0	2.6	6
19981206	0	256	1	0	0	8	5	-2.01	4	1005.3	-0.8	0	6.7	6
19981208	0	305	1	1	1	0	4.4	-0.15	-1.1	1025.4	-0.5	1	2.6	6
19981209	0	240	0	1	1	0	3.9	-0.19	-2.8	1030.6	-0.6	1	3.1	6
19981210	0	325	1	1	1	0	2.8	-0.4	-3.9	1031.9	-1.9	1	2.1	6
19981211	0	215	0	1	1	0	5	-0.59	-5	1030.3	-1.6	1	2.1	6
19981212	0	130	0	1	1	0	6.7	0.65	-4.4	1023.7	-2.9	1	1.5	6
19981213	0	25	1	1	1	0	6.1	0.19	-3.9	1024.9	1.1	1	2.1	6
19981214	0	230	0	1	1	0	4.4	0.37	-3.9	1028.6	-1.3	1	3.1	6
19981215	0	255	1	1	1	0	9.4	0.59	-3.3	1022.9	-3.7	1	2.1	6
19981217	0	250	1	1	1	0	2.8	-1.05	-2.2	1019.0	-3	1	3.1	6
19981218	0	220	0	1	0	8	12.2	2.04	0	1007.6	1	1	6.7	6
19981219	0	5	1	1	1	0	0	-1.02	0	1025.8	2.8	1	2.1	6
19981221	0	305	1	1	0	8	-8.9	-1.76	-9.4	1023.9	1.5	1	4.6	6
19981222	0	300	1	1	1	0	-11.1	-7.78	-16.1	1038.3	-0.7	1	2.1	6
19991012	0	195	0	1	1	2	23.3	0.12	7.8	1012.9	-6.5	1	6.7	6
19991013	1	350	1	1	1	7	11.1	0.25	10	1020.7	4.5	1	5.2	6
19991015	0	180	0	1	1	0	25.6	4.35	1.7	1008.0	-2.9	1	5.7	6
19991016	0	345	1	1	0	8	16.7	1.27	10	1017.1	3.5	1	2.6	6
19991024	1	260	1	1	1	0	10	-0.93	-2.8	1023.8	-3.6	1	2.1	6
19991025	0	215	0	1	1	0	16.7	1.91	-2.8	1016.8	-4	1	5.2	6
19991028	0	205	0	1	1	0	20.6	2.22	9.4	1018.1	-2.6	1	3.6	6
19991029	0	175	0	1	1	0	22.2	0.93	9.4	1015.9	-2.9	1	6.2	6
19991030	0	205	0	1	0	8	22.2	0.12	12.2	1019.0	0.5	1	2.6	6
19991031	0	145	0	1	1	0	19.4	-0.9	12.8	1021.9	-3.1	1	0	6
19991101	1	299	1	1	1	7	16.7	-0.62	11.7	1014.2	-2.5	1	6.2	6
19991102	1	316	1	1	1	0	4.4	-5.22	2.2	1018.6	0	1	3.6	6
19991103	1	255	1	1	1	0	10.6	-1.82	-3	1018.8	-2.2	1	0	6
19991104	0	190	0	1	1	0	15.6	2.47	-3.3	1018.4	-1.8	1	5.7	6
19991105	0	305	1	1	1	0	17.2	2.96	0	1023.7	2.1	1	1.5	6
19991106	1	70	0	1	0	8	14.4	-0.8	5	1029.1	-1	1	3.1	6
19991107	0	140	0	1	1	0	15	0.93	10	1024.9	-4.3	1	2.1	6
19991108	0	225	0	1	1	0	20.6	0.8	7.8	1016.6	-3.5	1	3.6	6
19991109	0	205	0	1	1	0	20	0.93	7.2	1012.5	-3.9	1	5.2	6
19991110	1	290	1	1	1	2	15	0.43	9.4	1014.9	3.9	1	5.2	6
19991111	0	68	0	1	1	0	10	-4.1	6.7	1027.7	-1.1	1	0	6
19991112	0	220	0	1	1	0	15.6	-0.86	1	1020.2	-4.4	1	2.1	6
19991113	0	235	0	1	1	0	18.3	2.69	4	1012.5	-4.5	1	4.6	6
19991114	1	345	1	1	1	0	10.6	0.34	4.4	1023.3	2.1	1	2.1	6
19991115	1	320	1	1	0	8	10	-4.48	-1.1	1019.8	-3	1	1.5	6
19991116	1	38	1	1	1	0	7.8	-0.12	-1.7	1022.0	-0.9	1	1.5	6
19991117	0	172	0	1	1	7	10.6	-0.03	-1.1	1016.2	-5.4	1	5.7	6
19991118	0	170	0	1	1	0	18.3	3.95	0.6	1009.6	-2.7	1	9.8	6
19991119	1	275	1	1	0	8	7.2	0.37	6	1015.8	3.9	1	7.7	6
19991120	0	195	0	1	1	0	8.3	-4.07	2	1017.4	-3	1	1.5	6
19991121	0	170	0	1	1	0	10.6	0.31	1.1	1010.5	-4	1	3.6	6
19991122	0	130	0	1	1	0	14.4	2.41	1.1	1017.3	-0.2	1	2.1	6
19991124	1	260	1	1	1	0	6.7	-5.43	0	1026.8	0.1	1	0	6
19991125	0	80	0	1	1	4	6.7	-1.54	-3.3	1018.8	-5.6	1	1.5	6
19991126	0	200	0	1	1	7	8.9	0.62	-3.3	1008.3	-2.9	1	5.7	6
19991127	0	355	1	1	1	0	7.2	1.91	-3.3	1022.3	4	1	1.5	6
19991128	1	350	1	1	1	7	7.2	-1.76	-1.7	1033.7	1	1	1.5	6
19991129	1	355	1	1	1	0	1.1	-0.9	-2.8	1041.9	1.3	1	2.6	6
19991130	0	165	0	1	1	0	1.7	-2.25	-8.3	1036.9	-4.7	1	3.1	6
19991201	0	185	0	1	1	7	7.8	1.94	-8.3	1022.0	-6.2	1	6.7	6
19991202	0	200	0	1	0	8	15.6	4.04	-2.2	1012.1	-3.4	1	6.2	6
19991203	0	200	0	1	1	7	13.3	2.56	4.4	1009.8	0.6	1	5.2	6
19991204	0	195	0	0	0	8	11.1	-1.54	5	1014.2	-2.9	0	2.6	6
19991205	0	350	1	0	0	8	-0.6	-2.47	-1.1	1015.8	4.1	0	5.2	6
19991206	0	75	0	1	1	0	0	-4.04	-5.6	1023.6	-0.9	1	2.1	6
19991207	0	185	0	1	1	0	5	1.3	-5	1017.5	-2.3	1	5.2	6
19991208	0	175	0	1	1	0	8.3	1.6	-1.7	1022.0	-0.5	1	2.6	6
19991209	0	221	0	0	0	8	6.7	2.07	0	1016.8	-2.4	0	1.5	6
19991210	1	0	1	1	1	0	6.7	-1.91	-1.1	1026.9	2.8	1	1.5	6
19991211	0	165	0	1	1	0	3.3	-2.22	-2.2	1020.8	-5	1	2.1	6
19991213	1	60	1	1	1	0	3.9	-1.67	-5.6	1015.8	-3.2	1	2.1	6
19991214	0	185	0	1	0	8	3.9	0.52	-4.4	1009.1	-1.2	0	1.5	6
20001009	1	290	1	1	1	0	11.7	0.31	-2	1029.9	-4.7	1	3.1	4
20001010	0	255	1	1	1	0	15	1.3	-1.6	1025.5	-2.4	1	2.6	4
20001011	0	180	0	1	1	0	16.7	1.08	-0.5	1026.1	-3.4	1	3.1	4
20001012	0	219	0	1	1	0	20.6	2.47	0	1022.7	-4.2	1	4.6	4
20001013	0	195	0	1	1	0	23.3	2.01	6.1	1016.8	-3.8	1	6.2	4
20001014	0	205	0	1	1	0	22.2	1.85	10	1015.2	-1.4	1	2.1	4
20001015	0	285	1	1	0	8	18.3	-1.67	13.3	1018.7	-0.5	1	0	4
20001016	0	35	1	0	1	2	11.7	-2.99	9	1020.8	-2.4	1	2.1	4
20001017	0	5	1	1	1	0	15.6	-0.8	6	1022.4	-1.5	1	0	4
20001018	0	230	0	1	1	0	17.8	0.71	5	1021.7	-2.7	1	2.6	4
20001019	0	185	0	1	1	0	20.6	2.04	5	1018.9	-3.1	1	3.6	4
20001020	0	210	0	1	1	0	20.6	0.46	8.9	1016.9	-2.3	1	3.6	4
20001021	1	135	0	1	1	0	21.7	0.31	8.9	1019.5	-1.2	1	4.6	4
20001022	0	155	0	1	0	8	18.9	-1.11	9.4	1027.6	-0.9	1	0	4
20001023	0	190	0	1	1	7	21.7	2.22	10	1026.9	-2.7	1	1.5	4
20001024	1	311	1	1	1	0	19.4	-0.28	15	1026.3	-2.5	1	0	4
20001025	0	180	0	1	1	0	21.7	-0.77	12.8	1018.8	-3.9	1	2.1	4
20001027	1	325	1	1	1	0	21.1	-0.8	13.3	1020.0	0.3	1	0	4
20001029	0	130	0	1	1	0	15	-1.36	4.4	1023.4	-3.7	1	4.6	4
20001030	0	160	0	1	1	0	18.9	2.16	5	1020.2	-1.9	1	3.1	4
20001031	0	170	0	1	1	4	21.1	0.99	10	1018.7	-2.6	1	1.5	4
20001103	1	295	1	1	1	0	11.7	-4.07	6.1	1024.2	-1.9	1	2.6	4
20001105	0	145	0	1	1	0	14.4	0.56	1.7	1011.8	-4.6	1	5.2	4
20001106	0	151	0	1	0	8	12.8	0.59	3.9	998.6	-4.2	0	7.7	4
20001107	1	240	0	1	1	0	7.2	-0.46	5.6	1014.6	1.8	1	3.1	4
20001108	0	35	1	0	0	8	4.4	-3.3	-0.6	1014.5	-1.9	1	0	4
20001109	1	336	1	1	0	8	2.2	-0.59	0	1004.8	4.3	0	7.2	4
20001110	1	320	1	1	0	8	1.1	-0.74	0	1024.4	1.2	0	2.1	4
20001111	0	95	0	1	0	8	6.1	0.43	-0.6	1022.6	-4.4	1	3.6	4
20001112	0	225	0	1	0	8	8.3	2.47	-0.5	1013.1	-2	1	4.1	4
20001113	1	255	1	1	0	8	0	-2.31	-0.6	1014.3	0.2	1	6.2	4
20001114	1	285	1	1	0	8	0.6	-1.17	-1.1	1019.4	0.2	1	4.1	4
20001115	0	185	0	1	1	2	4.4	-0.49	-6.1	1013.4	-5.1	1	3.6	4
20001116	1	285	1	1	0	8	-0.6	2.16	-6	1013.5	5.6	1	7.2	4
20001117	1	295	1	1	0	8	-1.7	-3.18	-4.4	1023.7	1.3	1	4.1	4
20001118	0	265	1	1	0	8	-0.6	-0.4	-8.3	1020.4	-1.5	1	4.6	4
20001119	0	275	1	1	0	8	2.8	1.39	-8.3	1012.9	-0.2	1	5.2	4
20001120	0	290	1	1	0	8	-4.4	-1.64	-6.7	1026.6	2.8	1	8.2	4
20001122	0	320	1	1	1	0	0	1.17	-11.7	1026.1	-1.2	1	0	4
20001123	0	145	0	1	1	0	3.9	1.94	-10.6	1022.7	-2.2	1	1.5	4
20001124	0	105	0	1	1	0	5.6	1.57	-7.2	1019.7	-3.7	1	2.6	4
20001125	0	40	1	0	0	8	4.4	1.48	-4.9	1008.3	-2.8	0	2.6	4
20001126	0	305	1	1	1	2	5	0.15	1.1	1010.8	0.6	1	3.6	4
20001127	0	265	1	1	1	7	-1.1	-2.56	-2.8	1015.1	-0.3	1	3.1	4
20001128	0	220	0	1	1	0	5	0.71	-4.4	1018.4	-0.6	1	2.1	4
20001129	0	290	1	1	0	8	1.7	1.23	-3.8	1022.2	4.8	0	5.2	4
20001130	0	40	1	1	0	8	2.8	-0.62	0	1026.0	-1.3	1	2.1	4
20001201	0	65	0	1	0	8	1.1	-0.12	0.6	1029.8	2.6	1	7.2	4
20001202	0	30	1	1	0	8	0	-1.08	-2.2	1038.0	-0.7	1	3.1	4
20001203	0	165	0	1	1	0	-2.2	-1.48	-8.3	1033.7	-4.1	1	2.6	4
20001204	0	270	1	1	1	7	4.4	1.6	-7.8	1023.3	-1.5	1	5.7	4
20001205	0	320	1	1	1	0	-7.8	-2.81	-11	1030.1	-1.8	1	2.1	4
20001206	0	265	1	1	0	8	-4	-5.56	-11.7	1017.9	-6.4	0	4.6	4
20011014	0	265	1	1	0	8	13.3	-1.57	8	1008.7	4	1	5.7	NA
20011016	1	320	1	1	1	7	7.2	-1.14	3.9	1025.2	2.5	1	2.6	NA
20011017	0	185	0	1	1	0	10.6	-0.19	-1.1	1023.2	-5	1	3.6	NA
20011018	0	200	0	1	1	0	15.6	2.72	-1	1012.1	-3.5	1	2.6	NA
20011021	0	200	0	1	0	8	19.4	2.19	12.8	1016.8	-1.6	1	1.5	NA
20011022	0	190	0	1	1	2	19.4	-0.25	11.7	1006.3	-6.6	1	5.2	NA
20011023	0	215	0	1	1	0	20	2.04	11.7	998.7	-2.7	1	2.6	NA
20011024	0	280	1	1	1	4	10	-2.1	9	1001.1	4.9	1	5.7	NA
20011025	1	275	1	1	1	7	7.8	-5	2.8	1015.4	2.3	1	11.3	NA
20011027	1	285	1	1	1	0	6.7	0.52	0.6	1031.5	-2.3	1	0	NA
20011028	0	195	0	1	1	0	11.7	0.4	-1.1	1026.7	-3.9	1	6.2	NA
20011029	0	205	0	1	1	0	14.4	2.87	-1	1030.0	-0.6	1	0	NA
20011030	0	180	0	1	1	7	15	0.22	5.6	1024.9	-5	1	2.6	NA
20011031	0	180	0	1	1	0	17.2	1.7	6.7	1012.7	-5.1	1	8.8	NA
20011101	0	210	0	1	0	8	19.4	1.27	7.2	1011.0	0.2	1	7.2	NA
20011102	1	305	1	1	1	0	17.2	0.56	11.1	1022.4	1.4	1	1.5	NA
20011103	0	245	1	1	1	0	15.6	-3.02	3.9	1027.1	-2.5	1	3.1	NA
20011104	1	10	1	1	1	0	17.2	1.05	4.4	1026.1	-0.7	1	2.6	NA
20011105	0	145	0	1	1	0	12.8	-2.1	1.7	1025.8	-3.1	1	1.5	NA
20011106	0	205	0	1	1	0	15	0.06	1.7	1022.4	-2.8	1	4.1	NA
20011107	0	220	0	1	1	0	17.2	1.73	2.8	1020.0	-3.1	1	3.6	NA
20011109	1	230	0	1	1	0	10	-4.32	-2.2	1024.0	-5.8	1	5.7	NA
20011110	1	315	1	1	1	0	16.1	2.81	-2.1	1019.7	0.2	1	4.1	NA
20011111	0	110	0	1	1	0	10.6	-0.99	1.1	1028.9	-1.7	1	0	NA
20011114	0	200	0	1	1	0	16.1	1.94	7.2	1019.7	-2	1	3.1	NA
20011115	0	235	0	1	1	0	17.8	-0.12	9.4	1018.4	-2.5	1	4.6	NA
20011116	1	280	1	1	1	0	19.4	0.22	7	1024.2	0.3	1	0	NA
20011117	1	250	1	1	1	0	17.8	-0.49	6.7	1025.4	-2.6	1	0	NA
20011118	0	205	0	1	0	8	16.7	0.56	6.7	1016.9	-4.2	1	2.6	NA
20011119	1	323	1	1	1	0	6.7	-2.44	5	1022.8	1.6	1	4.1	NA
20011120	0	215	0	1	1	0	5	-4.66	-2.8	1020.2	-5.3	1	4.1	NA
20011121	0	210	0	1	1	0	11.1	2.13	-2.1	1011.5	-1.1	1	4.6	NA
20011122	0	195	0	1	1	7	12.8	1.11	0.6	1008.5	-2.3	1	6.7	NA
20011123	0	155	0	1	1	2	13.3	1.57	2.2	1005.2	-2.4	1	7.7	NA
20011124	0	200	0	1	0	8	12.2	2.19	7.2	994.7	0.7	1	10.3	NA
20011125	1	240	0	1	0	8	8.3	-3.55	6.7	1018.0	3.7	1	2.6	NA
20011126	0	161	0	0	0	8	11.1	-0.65	3.3	1011.8	-3.5	1	3.1	NA
20011127	0	275	1	1	0	8	2.2	-0.09	1.7	1020.0	5.1	1	6.2	NA
20011128	0	35	1	1	0	8	2.8	-2.99	0.6	1023.6	-2.4	0	2.6	NA
20011129	0	60	1	1	0	8	6.1	1.05	0.6	1012.3	-4.5	0	5.7	NA
20011130	0	200	0	1	0	8	6.1	1.45	1.7	1009.6	0.3	0	6.7	NA
20011201	0	250	1	1	1	0	5	-0.65	0.6	1023.6	0.6	1	2.6	NA
20011202	0	200	0	1	1	0	11.1	0.37	0	1019.5	-3.8	1	5.7	NA
20011203	0	180	0	1	1	0	15	2.19	0.6	1017.5	-2.6	1	4.1	NA
20011204	0	200	0	1	0	8	17.2	2.65	11.7	1017.5	-1	1	4.6	NA
20011205	0	195	0	1	0	8	17.2	1.14	11.7	1012.2	-4	1	8.8	NA
20011206	0	225	0	1	1	0	8.9	-4.72	2.2	1014.8	-5.4	1	5.7	NA
20011207	0	105	0	1	1	0	7.8	-1.14	0	1019.2	-1.3	1	3.1	NA
20011208	1	307	1	1	1	0	5	-0.86	1	1021.2	1.9	1	2.6	NA
20011209	0	190	0	1	1	0	2.8	-2.5	-6.1	1023.9	-3.2	1	2.6	NA
20011211	0	160	0	1	1	0	6.1	0.22	-3.3	1022.4	-3.5	1	3.1	NA
20011213	0	280	1	1	0	8	1.1	-0.31	1	1017.7	0	0	3.6	NA
20011214	0	225	0	1	0	8	1.7	-3.02	-1	1017.4	4.1	0	2.6	NA
20011215	0	135	0	1	1	0	5.6	0.99	-0.6	1023.9	-3.2	1	5.7	NA
20011216	0	190	0	1	0	8	8.3	2.5	-0.5	1016.7	-3.1	0	1.5	NA
20011217	0	320	1	1	0	8	3.3	0.19	2	1011.7	1.6	0	4.1	NA
20011219	1	305	1	1	1	0	1.7	0.71	0.6	1018.8	4.8	1	5.7	NA
20011220	0	300	1	1	1	0	3.9	-1.51	-4.4	1023.5	1.5	1	0	NA
20021015	1	333	1	1	1	0	12.2	1.33	3	1015.7	0.6	1	3.1	4
20021016	1	335	1	1	1	0	8.9	-1.23	0.6	1016.4	-2.2	1	0	4
20021017	0	250	1	1	0	8	7.2	-0.03	0.6	1015.7	-1.5	1	3.6	4
20021018	0	215	0	1	1	7	19.4	1.48	1.7	1007.2	-3.8	1	7.2	4
20021019	1	320	1	1	1	0	9.4	0.83	1.7	1017.6	-0.8	1	2.6	4
20021020	0	60	0	1	1	0	10	-3.27	-2.8	1019.9	-2	1	1.5	4
20021021	0	200	0	1	1	0	12.8	1.17	-2.1	1017.1	-3.1	1	2.1	4
20021022	0	5	1	1	1	7	8.3	0.03	0.6	1025.4	-1.1	1	0	4
20021023	0	45	1	1	0	8	8.3	-0.37	3.9	1028.7	-1.9	1	2.6	4
20021024	0	90	0	1	0	8	7.2	0.43	3.9	1023.8	-2.8	1	4.6	4
20021025	0	290	1	1	0	8	7.8	-0.09	5.6	1014.8	-0.7	0	0	4
20021026	0	310	1	1	0	8	8.3	0.71	5.6	1021.2	-0.2	1	1.5	4
20021027	0	90	0	1	0	8	6.1	-1.54	1.7	1023.9	-1.1	1	1.5	4
20021028	0	80	0	1	0	8	9.4	1.08	1.7	1017.7	-1.4	1	4.6	4
20021029	0	55	1	1	0	8	6.1	-0.09	4.4	1014.9	0.1	1	6.7	4
20021030	0	40	1	0	0	8	6.1	-0.93	3.9	1019.9	-0.1	1	0	4
20021031	1	310	1	1	0	8	2.2	0	1.7	1024.7	-0.3	0	4.1	4
20021101	1	285	1	1	1	0	2.8	-2.65	-4	1027.0	-2.3	1	4.1	4
20021102	1	265	1	1	1	0	6.7	0.46	-4.4	1021.6	-2.2	1	3.6	4
20021103	0	240	1	1	0	8	3.9	0.65	-3.8	1017.4	-2.9	0	2.6	4
20021104	0	285	1	1	1	0	4.4	0.43	-1.6	1019.8	-2.8	1	0	4
20021105	0	325	1	1	0	8	4.4	0.12	-0.5	1007.6	-1.2	0	2.1	4
20021106	1	265	1	1	1	0	6.1	0.68	2.8	1018.6	0.5	1	3.6	4
20021107	0	210	0	1	1	0	13.9	0.43	-2.2	1012.4	-7.1	1	7.7	4
20021108	0	180	0	1	1	0	16.1	3.64	7.2	1001.9	-4.9	1	6.2	4
20021109	0	195	0	1	0	8	16.7	0.99	7.2	995.1	-5.3	1	8.2	4
20021110	0	315	1	1	1	0	11.1	0.31	10.6	997.6	1.7	1	2.6	4
20021111	0	315	1	1	0	8	4.4	-5.62	1.7	1019.7	4.7	0	3.6	4
20021112	1	270	1	1	1	0	5.6	0.12	2.2	1023.3	-2.6	1	2.6	4
20021113	0	215	0	1	0	8	13.9	0.49	-1.7	1015.2	-4.9	1	5.2	4
20021114	0	310	1	0	0	8	7.8	3.27	-0.5	1012.4	-0.5	1	2.1	4
20021115	0	30	1	1	0	8	3.9	-3.61	3	1021.2	1.9	1	3.6	4
20021116	0	15	1	0	0	8	0.6	-1.67	0	1022.2	-2.4	1	0	4
20021117	1	255	1	1	1	0	2.2	-0.74	-3.3	1018.9	-1.7	1	0	4
20021118	0	205	0	1	1	7	10	1.36	-2.8	1013.2	-3.3	1	0	4
20021119	0	225	0	1	1	0	10	1.6	-2.1	1018.9	-2.1	1	4.1	4
20021120	0	260	1	1	1	4	11.1	1.39	-1.7	1013.8	-2	1	2.1	4
20021121	1	340	1	1	0	8	2.8	-2.25	0.6	1015.3	5.8	1	4.1	4
20021122	1	295	1	1	1	0	2.8	-0.74	0.6	1020.3	-0.4	1	0	4
20021123	1	285	1	1	1	0	6.1	-0.09	-2.8	1016.8	2	1	2.6	4
20021124	0	5	1	1	0	8	0.6	-0.37	-1.7	1023.5	0.8	1	2.6	4
20021125	0	5	1	1	0	8	-1.7	-2.78	-7.2	1029.7	-0.4	1	0	4
20021126	0	0	1	1	0	8	-2.2	0.31	-6.7	1029.6	-0.2	0	2.1	4
20021127	1	270	1	1	1	0	-1.7	-1.14	-8.9	1028.4	-3	1	0	4
20021128	0	240	1	1	1	0	1.1	1.11	-8.3	1018.9	-5.4	1	4.1	4
20021129	1	290	1	1	1	0	9.4	4.01	-7.2	1003.6	-0.1	1	6.2	4
20021130	0	305	1	1	1	0	-4.4	-2.07	-5	1020.3	4.3	1	3.6	4
20021201	0	282	1	1	1	0	3.9	-3.24	-12	1011.8	-7.7	1	9.3	4
20021202	0	25	1	1	0	8	-1.1	3.3	-2.2	1020.0	9.3	0	4.1	4
20021203	0	88	0	1	1	0	-4	2.22	-10	1036.0	-0.6	1	5.1	4
20031015	1	280	1	1	1	0	16.1	-0.68	4.4	1015.8	-1.3	1	2.1	6
20031016	1	30	1	1	1	0	11.1	-0.34	5	1020.6	0.8	1	1.5	6
20031017	1	315	1	1	1	0	12.8	-1.82	0	1023.4	-2.4	1	0	6
20031018	0	245	0	1	1	0	20.6	2.04	0	1014.5	-2.6	1	2.6	6
20031019	0	210	0	1	1	0	23.3	2.25	5	1016.3	-2.9	1	0	6
20031020	0	265	1	1	1	0	25.6	2.01	7.8	1008.8	-2.4	1	4.1	6
20031021	1	300	1	1	0	8	18.3	-0.77	11.7	1013.2	-1.2	1	1.5	6
20031022	1	280	1	1	1	0	14.4	-3.15	6.1	1012.4	-4.2	1	0	6
20031023	1	355	1	1	1	0	15.6	-0.22	5	1012.6	-0.6	1	2.6	6
20031024	0	180	0	1	1	0	18.3	0.09	5.6	1011.5	-3.6	1	5.2	6
20031025	0	300	1	1	1	7	9.4	-0.19	6.7	1023.7	0.6	1	2.1	6
20031026	1	280	1	1	0	8	5.6	-3.58	0.6	1020.3	-3.4	1	4.1	6
20031028	1	290	1	1	0	8	8.9	2.16	6.7	1003.4	2	1	5.2	6
20031030	0	195	0	1	0	8	20.6	3.86	2.2	1007.0	-0.1	1	7.2	6
20031031	1	295	1	1	1	4	10.6	2.04	7.2	1021.9	3.3	1	3.6	6
20031101	0	165	0	1	0	8	10.6	-4.07	6.7	1024.2	-3.6	1	2.6	6
20031102	0	200	0	1	0	8	15.6	1.45	7.2	1018.9	-1.9	1	0	6
20031103	0	185	0	1	0	8	16.1	1.57	10	1013.3	-3.1	1	5.2	6
20031104	0	195	0	1	0	8	21.7	2.38	10	1006.9	-2.1	1	4.1	6
20031105	0	25	1	1	0	8	2.8	-7.93	1.1	1024.4	0.1	0	2.6	6
20031106	1	0	1	1	1	0	5	-0.74	-1	1028.1	-0.5	1	1.5	6
20031107	1	310	1	1	1	0	5.6	-0.83	-4.4	1030.6	-1.1	1	1.5	6
20031108	1	60	1	1	1	0	1.7	-1.23	-6.1	1038.0	-0.8	1	1.5	6
20031109	0	130	0	1	1	2	2.8	0.06	-5.6	1033.3	-5.5	1	2.1	6
20031110	0	195	0	1	0	8	11.1	2.47	-5	1017.5	-7.4	1	7.7	6
20031111	0	240	0	1	0	8	13.9	4.41	8.9	1010.9	-2.1	1	1.5	6
20031112	1	295	1	1	0	8	6.1	0.34	5.6	1015.8	7	1	10.3	6
20031113	1	290	1	1	1	0	3.3	-5.37	-1.1	1030.2	-1.4	1	3.1	6
20031114	0	210	0	1	0	8	6.7	-0.56	-3.3	1019.3	-5.3	1	4.6	6
20031115	0	195	0	1	0	8	6.7	1.82	-3.2	1014.2	-1	0	2.6	6
20031116	0	255	1	1	1	0	9.4	1.82	3.3	1019.2	1.1	1	0	6
20031117	0	174	0	1	0	8	13.3	-0.86	2.8	1011.6	-6.8	0	5.7	6
20031118	0	326	1	1	0	8	12.8	4.44	12	1001.6	1.6	1	3.1	6
20031119	1	295	1	1	1	0	12.2	-3.46	2.2	1011.6	1.4	1	4.6	6
20031120	0	205	0	1	1	0	17.2	1.2	3.3	1007.1	-2.9	1	7.7	6
20031121	0	125	0	1	1	0	10	-0.52	3.9	1011.1	-4.5	1	9.3	6
20031122	0	190	0	1	0	8	14.4	-0.52	5	1007.2	-2.4	1	2.1	6
20031123	0	275	1	1	0	8	4.4	3.02	3.9	1006.7	4.5	1	5.7	6
20031124	1	255	1	1	1	0	-1.1	-9.2	-6.1	1018.1	0.6	1	4.6	6
20031125	0	200	0	1	1	0	3.9	1.14	-5.6	1011.3	-2.5	1	5.7	6
20031126	0	145	0	1	1	4	7.8	2.56	-3.8	1011.9	-2.8	1	4.1	6
20031127	0	315	1	1	1	4	6.1	1.11	1.7	1017.7	1.7	1	2.1	6
20031128	1	300	1	1	0	8	-2.2	-3.55	-3	1021.3	1.9	1	7.2	6
20031129	0	205	0	1	1	0	3.9	-1.33	-8.3	1011.5	-8.6	1	7.7	6
20031130	1	265	1	1	1	0	11.1	4.1	-7.1	1014.9	2.2	1	3.6	6
20031201	1	295	1	1	1	0	6.7	-0.15	-2.2	1032.9	-0.9	1	4.6	6
20031202	0	110	0	1	0	8	1.7	-2.07	-1.1	1031.7	-4.6	1	3.1	6
20031203	0	115	0	1	0	8	3.9	0.59	-1	1023.9	-2.4	1	6.2	6
20031204	0	330	1	1	0	8	0.6	-0.34	0	1019.8	-1.6	0	0	6
20031205	1	5	1	1	1	0	2.8	-0.28	0	1022.6	4.9	1	4.6	6
20031206	0	315	1	1	0	8	2.8	0.09	-2.8	1026.9	-2.5	0	0	6
20031207	0	165	0	1	1	0	4.4	-0.12	-2.2	1017.5	-4.2	1	3.6	6
20031208	0	170	0	1	0	8	7.2	2.35	-1.6	1010.4	-1.7	0	5.7	6
20041021	0	130	0	1	0	8	13.3	0.86	9.4	1018.4	-1.8	0	5.2	5
20041022	0	160	0	0	0	8	15.6	0.34	10.6	1012.0	-3.4	0	4.1	5
20041023	1	270	1	1	1	0	18.9	3.21	10.6	1004.2	2	1	6.2	5
20041024	0	155	0	1	1	0	17.2	-3.21	6	1011.8	-1.6	1	2.1	5
20041026	0	155	0	0	0	8	14.4	0.12	8.9	1015.1	-2.3	0	4.6	5
20041029	0	185	0	1	1	4	23.9	4.23	16.7	1002.8	-4	1	6.2	5
20041030	1	265	1	1	1	2	13.9	-2.44	12.8	1006.7	3.4	1	9.3	5
20041101	0	145	0	0	0	8	10	0.22	4.4	1009.8	-1.8	1	4.6	5
20041102	1	0	1	1	0	8	8.3	-1.27	7.8	1023.4	3.2	1	2.1	5
20041103	0	95	0	1	0	8	8.9	-1.57	1	1016.9	-6.6	1	5.7	5
20041104	1	299	1	1	1	0	10.6	1.14	6	1017.6	4.5	1	5.2	5
20041105	0	225	0	1	1	0	9.4	-1.02	-1.1	1015.1	-7.3	1	5.2	5
20041106	1	250	1	1	1	0	16.1	1.91	-1	1009.5	-2	1	3.1	5
20041107	1	335	1	1	1	0	13.9	1.27	2.8	1022.6	3.5	1	4.6	5
20041108	0	110	0	1	1	0	8.3	-3.46	0	1031.3	-2.2	1	1.5	5
20041110	0	195	0	1	1	0	15	2.62	0	1018.9	-2.4	1	3.6	5
20041111	1	45	1	1	0	8	6.7	-0.37	5	1026.0	0.1	1	6.7	5
20041112	1	45	1	1	1	0	7.2	-3.52	-2.2	1031.0	-0.4	1	3.1	5
20041114	0	160	0	1	1	0	8.9	0.77	-2.7	1037.2	-2.8	1	2.1	5
20041115	0	205	0	1	0	8	10.6	1.05	3	1031.7	-3.8	1	2.6	5
20041116	0	200	0	1	0	8	13.9	2.93	2.8	1025.6	-2.9	1	5.2	5
20041117	0	240	0	1	1	0	17.2	1.57	9.4	1023.0	-1.9	1	1.5	5
20041118	0	210	0	0	0	8	14.4	0.03	12	1020.9	-1.9	1	3.6	5
20041119	0	215	0	1	0	8	12.2	-0.77	11.7	1012.8	-2	1	2.6	5
20041120	1	315	1	1	0	8	7.2	-1.33	7	1021.9	3.7	1	4.6	5
20041121	0	343	1	1	1	0	6.7	-2.9	1	1026.7	-3.1	1	0	5
20041122	0	215	0	1	0	8	8.3	-0.28	0	1016.6	-4.1	1	1.5	5
20041123	1	35	1	1	1	0	8.3	2.22	0	1013.5	-0.3	1	0	5
20041125	0	215	0	1	1	0	-1.7	-4.1	-9.4	1014.3	-2.9	1	3.1	5
20041126	0	180	0	1	1	0	6.1	3.3	-8.3	1007.7	-3.2	1	6.7	5
20041127	1	285	1	1	0	8	3.3	2.62	3	1004.2	5.2	1	8.8	5
20041128	0	90	0	1	0	8	3.9	-2.69	-1	1022.4	1.1	1	0	5
20041129	0	75	0	1	0	8	1.7	0.15	0	1023.0	-0.9	1	3.6	5
20041130	0	15	1	0	0	8	0.6	-0.19	1.1	1012.5	-6.1	1	2.6	5
20041201	1	265	1	1	1	0	1.1	-1.48	-3.3	1022.0	0.5	1	2.6	5
20041203	0	210	0	1	1	0	3.3	0.49	-4.4	1015.6	-3.4	1	3.1	5
20041204	1	250	1	1	1	0	9.4	0.99	-2.8	1013.1	2.5	1	2.1	5
20041205	0	146	0	1	0	8	8.9	0.37	-1.7	1013.3	-5.3	1	6.2	5
20041206	0	175	0	1	0	8	11.7	2.96	-1.6	1007.7	-2.1	0	2.1	5
20041207	0	280	1	1	0	8	5.6	0.25	5.6	1010.5	9.4	0	7.2	5
20041208	0	165	0	1	1	2	5	-3.67	-2	1017.2	-4	1	4.1	5
20041209	0	275	1	1	0	8	8.9	1.73	-1.6	1003.5	-1.3	1	0	5
20041211	0	285	1	1	0	8	1.7	-1.23	1.7	1013.3	-1.5	0	3.1	5
20041212	0	290	1	1	0	8	5	0.31	0.6	1008.6	4.3	1	7.7	5
20041213	1	305	1	1	1	7	-5	-2.53	-6	1029.0	5.4	1	4.6	5
20041214	0	295	1	1	1	0	-3.9	-2.75	-9	1036.5	-2	1	2.6	5
20041215	0	205	0	1	1	0	1.1	1.2	-8.9	1025.9	-4.5	1	7.7	5
20041216	0	275	1	1	1	0	4	3.33	-8.9	1024.9	2	1	4.1	5
20041217	0	215	0	1	1	0	-2	2.78	-7.2	1023.4	-5.4	1	3.1	5
20041218	0	292	1	1	1	7	1	-2.22	-6.1	1016.0	3.3	1	5.1	5
20041219	0	335	1	1	1	0	-12	-1.11	-13.3	1030.1	-2.1	1	1.5	5
20041220	0	195	0	1	1	0	-2	-8.89	-13.9	1004.7	-6.2	1	5.1	5
20041221	0	300	1	1	1	0	-6	7.22	-8.9	1019.0	4.8	1	3.1	5
20051017	0	275	1	1	1	0	25	2.01	9	1007.9	-3.1	1	3.1	10
20051018	0	205	0	1	1	0	21.7	0.62	7.2	1011.2	-3.7	1	2.1	10
20051019	1	60	1	1	1	0	16.1	-0.68	7.8	1015.6	0.6	1	5.7	10
20051020	0	75	0	1	0	8	10	-2.78	8.9	1013.2	-1.4	0	6.7	10
20051021	0	20	1	1	1	4	13.9	0.22	8	1015.8	0	1	1.5	10
20051022	1	290	1	1	1	0	10.6	-0.34	8.3	1012.1	-0.1	1	4.1	10
20051023	0	320	1	0	0	8	5.6	-2.65	2	1016.5	1.5	1	4.1	10
20051024	1	335	1	1	0	8	8.3	0.31	3.3	1020.7	0	1	3.6	10
20051025	0	335	1	1	1	2	10.6	1.02	5	1020.0	-1.1	1	1.5	10
20051026	0	270	1	1	0	8	11.1	-0.43	1	1021.2	-1.1	1	2.1	10
20051027	0	0	1	1	1	0	10.6	0.25	1.1	1026.3	-1.6	1	0	10
20051028	0	125	0	1	1	0	11.7	-0.96	-0.6	1028.5	-2	1	0	10
20051029	0	180	0	1	1	0	13.3	0.96	-0.6	1025.7	-3.5	1	5.2	10
20051030	0	205	0	1	0	8	16.1	1.39	1.1	1019.4	-3.3	1	4.6	10
20051101	1	238	0	1	1	0	11.1	-1.76	1.1	1017.0	-3.1	1	4.6	10
20051102	0	195	0	1	1	0	17.2	0.74	1.1	1015.9	-5.4	1	7.7	10
20051103	0	190	0	1	1	0	18.3	2.93	10.6	1006.5	-6.2	1	6.2	10
20051105	0	190	0	1	0	8	18.3	-1.23	8.3	1004.0	-4	1	4.6	10
20051106	1	275	1	1	1	0	10.6	-0.43	7.8	1018.7	3	1	3.1	10
20051107	0	205	0	1	1	0	15.6	-1.6	3.9	1016.3	-4.5	1	4.6	10
20051108	0	215	0	1	1	0	18.9	2.69	3.9	1011.2	-4.8	1	3.1	10
20051109	1	295	1	1	1	0	9.4	0.4	8.9	1018.1	2.6	1	6.2	10
20051110	1	245	1	1	1	0	7.2	-5.34	-0.6	1022.3	-3.9	1	2.6	10
20051111	0	205	0	1	1	0	15.6	1.27	0.6	1014.0	-4.5	1	5.7	10
20051112	0	185	0	0	1	4	15	2.19	1.1	1006.4	-3.6	1	8.2	10
20051113	1	295	1	1	1	0	8.9	0.9	7	1022.9	5	1	6.2	10
20051114	0	100	0	0	0	8	5	-4.38	1.7	1018.0	-6.2	1	4.1	10
20051115	0	260	1	1	0	8	7.2	0.8	5.6	1001.2	-5.4	0	7.2	10
20051116	1	285	1	1	0	8	-3.3	-3.73	-4.4	1027.2	4.6	1	6.7	10
20051117	1	265	1	1	1	0	-2.8	-3.46	-10.6	1033.4	-3.9	1	1.5	10
20051118	1	230	0	1	1	0	3.9	3.58	-4.4	1021.6	-4.1	1	3.6	10
20051119	0	200	0	1	1	0	10	2.65	0	1016.5	0.4	1	3.1	10
20051120	0	290	1	1	0	8	6.1	0.25	-0.6	1021.4	-1.3	1	1.5	10
20051121	1	308	1	1	1	0	9.4	0.4	-0.6	1012.3	-2.1	1	2.6	10
20051122	1	295	1	1	1	0	3.9	-1.39	-0.6	1014.1	-3.1	1	1.5	10
20051123	1	300	1	1	0	8	11.1	1.42	0	997.7	3.1	1	5.2	10
20051124	1	335	1	1	1	0	-6.1	-3.27	-7.2	1020.5	5.2	1	5.7	10
20051125	0	185	0	1	1	0	-2.8	-3.73	-10	1017.7	-7.1	1	6.7	10
20051126	0	180	0	1	0	8	10.6	4.72	-10	1010.8	-3.3	1	4.1	10
20051127	0	170	0	1	0	8	11.7	4.54	7.8	1001.4	-3.1	0	6.7	10
20051128	0	210	0	1	0	8	7.8	1.2	6.7	994.4	3.5	1	7.2	10
20051129	1	270	1	1	0	8	-2.2	-6.7	-2.2	1013.6	6.3	1	6.2	10
20051130	0	155	0	1	1	0	-2.2	-2.07	-6.1	1019.9	-2	1	2.6	10
20061019	1	340	1	1	0	8	6	-4.66	4	1013.0	-1.7	1	1.5	5
20061020	0	220	0	1	0	8	12	-0.12	-1.1	1010.4	-1.5	1	2.6	5
20061021	0	200	0	0	0	8	11	3.33	8	1009.6	-2.4	1	2.1	5
20061022	1	295	1	1	0	8	3	-3.67	1	1019.7	1.2	1	4.1	5
20061023	1	304	1	1	0	8	3	-1.2	-2	1020.4	-0.1	1	3.1	5
20061024	0	215	0	1	1	0	6	0.25	-2.2	1023.1	-2.6	1	3.6	5
20061025	0	135	0	1	0	8	9	1.2	0	1019.4	-2.7	1	3.6	5
20061026	0	175	0	0	0	8	10	1.3	0	1012.9	-2.3	0	2.1	5
20061027	0	0	1	1	0	8	7	0.37	5.6	1007.7	-1.2	0	5.1	5
20061029	0	195	0	1	1	0	13	0.46	0	1012.2	-2.9	1	2.1	5
20061030	0	195	0	1	1	0	20	3.18	0	1002.7	-3.5	1	9.3	5
20061031	1	330	1	1	1	0	5	-2.65	1.1	1020.3	0.6	1	1.5	5
20061101	1	305	1	1	1	0	4	-3.86	-3	1024.2	-1.1	1	2.1	5
20061102	1	310	1	1	1	0	2	-0.68	-4.4	1029.9	0.3	1	2.6	5
20061103	0	170	0	1	1	0	7	-0.71	-7.2	1028.7	-3.9	1	0	5
20061104	0	190	0	1	1	7	8	3.49	2.8	1023.8	-3	1	5.1	5
20061105	0	185	0	1	0	8	12	1.6	4	1022.2	-3.1	1	4.1	5
20061106	0	140	0	1	1	2	11	0.86	4.4	1017.4	-3.8	1	2.6	5
20061107	0	335	1	1	0	8	13	0.46	7	1009.8	-2.6	1	1.5	5
20061108	0	190	0	1	1	0	18	0.19	6.1	1001.4	-3.1	1	5.7	5
20061109	0	65	1	1	1	0	20	1.88	5.6	1008.2	1.4	1	0	5
20061110	0	355	1	0	0	8	5	-2.13	4	1009.8	2.3	1	3.1	5
20061111	1	350	1	1	0	8	3	-4.35	1	1026.0	2.2	1	2.1	5
20061112	0	155	0	1	1	0	6	-0.59	-3.3	1021.6	-4.6	1	2.6	5
20061113	0	310	1	1	0	8	7	1.73	-3.3	1016.0	-0.1	1	0	5
20061114	0	150	0	0	0	8	7	0.25	2.8	1007.1	-3.5	0	3.6	5
20061116	1	333	1	1	1	0	3	-1.2	3	1009.5	2.6	1	4.1	5
20061117	0	185	0	1	1	7	6	-1.33	-1.1	1015.6	0.1	1	2.1	5
20061118	1	330	1	1	0	8	4	-0.22	-2	1022.2	1.5	1	1.5	5
20061119	1	335	1	1	1	0	3	0.83	-1.7	1027.7	-0.5	1	2.6	5
20061120	1	320	1	1	1	0	6	-1.33	-4.4	1029.5	-0.9	1	2.6	5
20061121	0	155	0	1	1	0	8	1.02	-3.9	1025.5	-3.3	1	6.2	5
20061122	0	160	0	1	1	0	11	1.6	-1.7	1024.0	-2.1	1	2.1	5
20061123	0	175	0	1	1	0	13	0.9	2	1022.4	-2.2	1	3.6	5
20061124	0	200	0	1	1	0	16	1.33	2.2	1016.8	-3.2	1	4.1	5
20061125	0	180	0	1	1	0	16	0.59	4.4	1017.0	-1.2	1	0	5
20061126	0	175	0	1	1	0	15	0.8	8	1019.9	-1.2	1	4.6	5
20061127	0	185	0	1	1	0	17	0.77	11	1018.0	-3.1	1	5.1	5
20061128	0	230	0	1	1	7	16	0.43	11.1	1011.2	-1.8	1	6.2	5
20061201	1	280	1	1	1	0	-6	-1.85	-7	1021.3	7.4	1	4.6	5
20061202	1	290	1	1	1	0	-3	-2.35	-16	1031.8	0.6	1	2.6	5
20061203	1	290	1	1	1	0	-10	-0.74	-15.6	1036.5	-0.5	1	3.1	5
20061204	0	260	1	1	1	0	-3	-0.25	-16	1024.4	-2.5	1	6.2	5
20061205	0	200	0	1	1	0	-2	1.7	-16.7	1020.0	-7.6	1	6.2	5
20071012	0	300	1	1	1	0	14	0.09	5.6	1015.3	-2.8	1	0	3
20071013	0	170	0	1	0	8	16	0.19	5.6	1015.5	-2.2	1	2.6	3
20071014	0	165	0	1	1	0	23	3.55	6.1	1013.7	-4	1	2.6	3
20071015	0	175	0	0	0	8	18	0.37	11.7	1011.0	-1.2	1	3.6	3
20071016	0	250	1	1	1	0	17	-0.28	11.7	1012.2	-0.2	1	3.1	3
20071017	0	155	0	1	0	8	19	-1.7	9	1003.9	-7.6	1	3.6	3
20071019	1	285	1	1	0	8	14	-3.15	12	1003.4	3.6	1	4.6	3
20071020	0	200	0	1	1	0	24	-0.19	6.7	1006.2	-2.4	1	4.6	3
20071021	0	195	0	1	1	0	24	3.43	16	1008.3	1	1	5.7	3
20071023	1	340	1	1	1	0	13	-2.78	5.6	1014.1	-2.4	1	1.5	3
20071024	1	20	1	1	1	0	12	-0.12	5.6	1022.5	0.9	1	4.1	3
20071025	0	72	0	1	0	8	13	-0.22	4	1019.8	-2	1	4.1	3
20071026	0	180	0	0	0	8	13	1.54	3.9	1016.4	-1.7	1	1.5	3
20071027	1	340	1	1	1	0	13	0.37	8.9	1029.4	3.7	1	1.5	3
20071028	0	225	0	1	1	0	11	-2.9	0	1034.5	-3.1	1	2.6	3
20071029	0	205	0	1	1	0	13	0.25	0	1028.3	-4	1	2.6	3
20071030	0	190	0	1	1	0	17	1.7	1.1	1020.1	-4.5	1	4.6	3
20071031	1	325	1	1	1	0	12	1.27	4.4	1020.5	4.1	1	2.6	3
20071101	1	140	0	1	1	0	11	-3.4	-1.7	1024.9	-2.6	1	2.1	3
20071102	1	240	0	1	0	8	12	-0.74	-2	1022.8	-2.1	1	1.5	3
20071103	1	280	1	1	1	0	11	1.45	-1.7	1021.2	-3.6	1	0	3
20071104	1	270	1	1	1	0	13	0.43	2.8	1013.9	-1.9	1	0	3
20071105	1	310	1	1	1	0	8	0.22	3.9	1016.1	5.1	1	5.7	3
20071106	1	310	1	1	1	0	5	-2.84	-1.1	1026.7	1.7	1	3.1	3
20071107	0	205	0	1	1	0	4	-2.16	-5.6	1021.8	-6.4	1	2.6	3
20071108	1	295	1	1	1	0	11	3.52	-5	1013.7	0.2	1	2.1	3
20071109	1	315	1	1	1	0	8	-0.03	1.1	1019.6	0.4	1	2.1	3
20071110	0	175	0	1	1	0	9	-1.45	-3	1019.5	-5.5	1	3.6	3
20071112	0	350	1	1	1	7	13	1.98	12	1018.7	1.5	1	0	3
20071113	0	175	0	1	1	0	13	-3.55	0.6	1009.7	-7.1	1	3.6	3
20071114	1	295	1	1	1	0	9	1.3	0.6	1012.7	0.7	1	4.6	3
20071115	1	325	1	1	0	8	4	-3.83	1.7	1022.5	0.8	1	2.6	3
20071116	0	180	0	1	1	0	9	-1.27	-3	1010.7	-7.2	1	6.2	3
20071117	1	0	1	1	1	2	10	2.35	1	1015.0	3.8	1	2.6	3
20071118	0	125	0	0	0	8	6	-0.8	1.1	1022.8	-2.6	1	3.6	3
20071119	0	215	0	1	1	0	19	5.74	2.8	1010.3	-5.4	1	6.7	3
20071120	0	200	0	1	0	8	17	0	8.3	1009.9	-3.8	1	2.1	3
20071121	0	15	1	1	0	8	3	-3.3	2.8	1013.1	1.7	0	5.1	3
20071122	0	345	1	1	0	8	0	-4.57	-1	1029.2	1.4	1	1.5	3
20071123	0	230	0	1	1	0	-1	-1.27	-3.3	1029.9	-2.5	1	2.6	3
20071124	0	225	0	1	1	0	1	0.4	-3.3	1024.9	-2	1	3.1	3
20071126	1	315	1	1	1	0	3	1.08	-3.9	1018.8	3.5	1	3.6	3
20071127	1	225	0	1	1	0	1	-0.37	-4.4	1028.8	0.9	1	0	3
20071128	0	265	1	1	0	8	10	1.98	-2	1014.2	-2.1	1	7.7	3
20071129	1	245	1	1	1	0	1	-2.47	-7	1026.5	-1.1	1	2.6	3
20071130	1	310	1	1	1	0	-3	0.37	-6.7	1032.8	2.2	1	1.5	3
20071201	0	155	0	1	0	8	0	-1.82	-6.1	1014.9	-11.8	1	7.7	3
20071202	0	295	1	1	0	8	-1	4.85	-7.2	1015.6	7.6	0	8.2	3
20071203	0	290	1	1	1	0	-1	-5.15	-8	1027.2	-3.3	1	1.5	3
20071204	0	205	0	1	0	8	0	0.93	-7.2	1010.4	-6.1	1	2.6	3
20081013	0	205	0	1	0	8	23	-0.06	15.6	1021.7	-2.5	1	5.1	3
20081014	0	160	0	1	0	8	17	-3.12	12.8	1022.5	-3.7	1	0	3
20081015	0	340	1	1	0	8	11	-0.96	11	1018.2	1.1	0	2.1	3
20081018	0	70	0	1	1	0	14	0.59	3.3	1026.4	-1.8	1	0	3
20081019	0	185	0	1	1	0	16	0.74	6.7	1021.4	-3.8	1	5.1	3
20081020	0	20	1	1	0	8	12	-0.03	6.1	1024.5	2	1	1.5	3
20081021	0	85	0	1	1	0	12	-1.08	2.2	1026.6	-3.3	1	2.6	3
20081022	0	110	0	1	1	0	12	0.49	2.2	1023.3	-3.2	1	6.7	3
20081023	0	160	0	0	0	8	11	-0.28	7.2	1020.2	-1.3	0	4.1	3
20081024	0	245	1	0	0	8	6	0.22	6.1	1012.3	-2.7	0	4.6	3
20081025	0	220	0	1	1	0	12	-0.86	3	1008.6	-4.1	1	4.6	3
20081026	1	300	1	1	1	0	8	1.27	3.3	1017.5	4.2	1	8.7	3
20081027	1	310	1	1	0	8	4	-3.36	1.7	1028.7	1.5	1	3.6	3
20081028	1	290	1	1	1	0	6	-1.2	-3	1027.5	-4.6	1	3.1	3
20081029	0	315	1	1	1	0	11	1.7	-2.8	1023.5	-0.4	1	1.5	3
20081030	0	180	0	1	1	0	17	1.85	-1.1	1024.9	-3.1	1	3.1	3
20081031	0	195	0	1	1	0	18	2.93	1.7	1025.6	-1.7	1	2.1	3
20081101	0	145	0	1	1	7	18	-0.06	6.7	1024.6	-2.4	1	1.5	3
20081102	0	210	0	1	1	2	19	0.56	7.2	1019.5	-3.2	1	3.1	3
20081103	0	190	0	1	1	0	20	1.2	8.9	1019.4	-2.1	1	5.1	3
20081104	0	180	0	1	1	0	17	-1.02	9.4	1017.3	-3.1	1	3.1	3
20081105	0	175	0	1	1	0	19	0.49	9.4	1010.6	-2.2	1	6.7	3
20081106	0	235	0	1	1	0	14	0.28	11.1	1008.3	2.5	1	5.7	3
20081107	1	240	1	1	0	8	6	-5.31	3.3	1006.7	-0.8	1	6.2	3
20081108	1	285	1	1	0	8	2	-2.22	1.7	1010.7	3.2	0	6.2	3
20081109	1	285	1	1	0	8	-1	-0.9	-1.1	1019.2	2.2	1	5.7	3
20081110	1	180	0	1	1	0	1	-1.64	-6.1	1025.0	-0.3	1	0	3
20081111	0	150	0	1	0	8	5	2.31	-6.1	1019.4	-4.2	0	4.1	3
20081112	0	225	0	1	0	8	10	2.72	2.2	1012.2	-3.2	1	1.5	3
20081113	0	217	0	1	1	7	12	0.93	5.6	1002.4	-4.9	1	8.2	3
20081114	1	310	1	1	0	8	9	1.02	5.6	1008.3	2.5	1	1.5	3
20081115	1	305	1	1	0	8	2	-3.67	1.7	1017.7	2.5	1	5.7	3
20081116	1	280	1	1	0	8	7	-1.7	-3	1015.7	-1.2	1	2.6	3
20081117	1	315	1	1	1	7	1	0.46	-2.8	1029.0	0.8	1	3.6	3
20081118	1	210	0	1	1	0	-1	-2.44	-7	1031.7	-5.3	1	1.5	3
20081119	1	290	1	1	1	0	8	2.22	-2	1016.2	1	1	1.5	3
20081120	0	330	1	1	0	8	-1	0.03	-2	1029.3	1.1	1	3.6	3
20081122	0	185	0	1	0	8	0	0.86	-8.9	1028.9	-3.5	1	4.1	3
20081123	0	195	0	1	1	0	6	1.88	-6.7	1020.1	-4.4	1	4.1	3
20081124	1	290	1	1	1	0	7	2.75	-5.6	1014.8	-0.7	1	5.1	3
20081125	1	275	1	1	1	0	2	-2.01	-3.9	1021.4	-1.4	1	2.1	3
20081126	0	270	1	1	1	0	6	-0.77	-6.1	1016.5	-2.4	1	0	3
20081127	0	290	1	1	1	0	6	0.62	-5	1015.6	-1	1	3.1	3
20081128	0	290	1	1	1	0	4	0.68	-5	1015.6	-1.7	1	0	3
20081129	0	80	0	1	0	8	5	-0.86	-5	1007.5	-3.9	1	1.5	3
20081130	0	345	1	1	0	8	1	0.56	-5	993.7	-0.3	0	5.1	3
20081201	0	285	1	1	0	8	-4	-1.64	-5	1012.9	5.6	1	4.6	3
20081202	0	190	0	1	1	0	2	-0.99	-8	1012.4	-4.9	1	7.7	3
20091013	0	75	0	1	1	0	8	0.74	1.7	1026.3	-2.7	1	2.1	5
20091014	0	90	0	1	0	8	8	-0.15	2.2	1018.2	-3.3	1	5.1	5
20091015	0	25	1	1	0	8	6	-0.09	4.4	1014.8	0.3	0	2.1	5
20091016	0	350	1	1	0	8	7	-0.09	4	1021.6	0.7	1	0	5
20091017	0	340	1	1	1	7	9	0.31	2.8	1028.1	-1.1	1	2.1	5
20091018	0	200	0	1	1	0	11	0.15	0	1022.4	-5.5	1	4.1	5
20091019	0	200	0	1	1	0	18	2.13	0	1013.7	-2.8	1	3.6	5
20091020	0	170	0	1	1	0	17	1.85	5	1015.8	-0.7	1	2.6	5
20091021	0	200	0	1	1	0	17	0.96	9.4	1014.9	-2.6	1	4.1	5
20091023	0	249	1	1	0	8	8	-0.37	8	1000.8	3.3	0	6.2	5
20091024	1	235	1	1	1	0	10	-2.93	5	1010.0	0.7	1	2.6	5
20091025	0	220	0	1	0	8	16	2.31	5	1014.8	0	1	2.6	5
20091026	0	298	1	1	0	8	9	-0.09	8.9	1018.1	1.1	0	2.6	5
20091027	0	145	0	0	0	8	10	-1.85	5	1010.1	-4.4	0	2.6	5
20091028	0	157	0	1	0	8	13	1.88	10	1016.0	1.1	1	2.6	5
20091029	0	145	0	0	0	8	14	0.65	11	1009.5	-6.9	0	6.7	5
20091030	0	220	0	1	1	0	12	1.57	12	999.7	-1.8	1	6.7	5
20091031	1	285	1	1	1	0	8	-4.57	3.9	1017.1	3.3	1	3.6	5
20091101	0	170	0	1	1	4	13	-0.93	0	1019.9	-3.1	1	4.1	5
20091102	1	325	1	1	1	7	13	2.78	0	1023.8	3.4	1	2.6	5
20091103	0	185	0	1	1	0	8	-2.78	0	1026.0	-3.9	1	1.5	5
20091104	1	310	1	1	1	7	11	1.48	6	1023.8	3.5	1	5.7	5
20091105	0	225	0	1	1	0	10	-1.48	-1	1026.3	-3.9	1	2.6	5
20091106	0	180	0	1	1	0	17	3.4	8	1012.0	-7.1	1	8.2	5
20091107	0	215	0	1	1	0	20	2.1	8.9	1012.8	1.4	1	0	5
20091108	0	205	0	1	1	0	20	-0.43	8.9	1017.3	-1	1	4.6	5
20091109	0	315	1	1	0	8	17	0.28	9.4	1025.8	1.3	1	1.5	5
20091110	0	60	0	1	1	4	10	-1.48	9	1030.6	-0.2	1	5.7	5
20091111	0	65	0	1	1	0	10	-2.44	4	1027.1	-3.8	1	2.1	5
20091112	0	155	0	1	1	0	12	-1.11	-0.6	1017.1	-5.4	1	3.6	5
20091113	0	160	0	1	1	0	12	1.48	0.6	1007.7	-4.6	1	5.7	5
20091114	0	270	1	1	0	8	13	1.33	4.4	1011.6	1.7	1	2.1	5
20091115	0	65	0	0	0	8	6	-1.45	5.6	1019.8	-0.3	1	4.6	5
20091116	0	80	0	0	0	8	6	-1.54	5	1016.7	-2.3	0	10.3	5
20091117	0	90	0	0	0	8	6	-0.12	4	1015.1	-0.1	0	6.7	5
20091118	0	160	0	0	0	8	7	0.65	6	1015.8	-0.4	1	2.6	5
20091119	1	285	1	1	0	8	7	-0.15	6	1019.4	1.1	1	2.6	5
20091120	1	235	1	1	0	8	9	-1.05	-1	1022.2	-1.4	1	0	5
20091121	0	160	0	1	1	0	12	0.59	-0.6	1019.8	-2.1	1	2.6	5
20091122	0	115	0	1	1	0	12	2.69	0.6	1019.5	-1.8	1	1.5	5
20091123	0	170	0	1	1	0	10	-1.02	5	1018.3	-0.8	1	3.6	5
20091124	0	245	1	0	0	8	11	0.19	5	1008.2	-4.7	0	5.7	5
20091125	1	285	1	0	0	8	4	-0.86	3.9	1012.1	1	0	5.1	5
20091126	1	290	1	1	0	8	1	-2.72	0.6	1017.8	2.2	0	6.7	5
20091127	1	215	0	1	1	0	5	-1.2	-4	1014.7	-3	1	1.5	5
20091128	1	220	0	1	1	0	12	2.81	-3.3	1008.5	-1.7	1	0	5
20091129	1	335	1	1	0	8	6	0.71	0.6	1012.4	4.1	1	4.1	5
20091130	1	245	1	1	1	0	4	-1.82	1	1016.4	-3	1	3.6	5
20091201	0	215	0	1	1	0	10	0.62	0	1010.3	-2.3	1	6.7	5
20091202	0	0	1	1	0	8	4	-0.28	0	1003.0	-4	1	5.7	5
20091203	1	265	1	1	0	8	-1	-1.79	-2	1019.4	3.1	1	4.6	5
20091204	0	260	1	1	0	8	-4	-2.59	-7	1023.5	-1.3	1	2.6	5
20091205	0	190	0	1	1	0	-1	-0.31	-9	1019.6	-2.5	1	3.6	5
20091206	0	175	0	1	1	0	1	1.67	-8.9	1021.5	-1.8	1	2.1	5
20091207	0	305	1	1	0	8	-1	0.34	-5.6	1026.3	3.2	1	2.6	5
